# Supplementary material for: Heteroaryl-Fused Triazapentalenes: Synthesis and Aggregation-Induced Emission
Source: Molecules. 2025 Jan 3;30(1):156. doi: 10.3390/molecules30010156 (PMC11721409; doi:10.3390/molecules30010156)
Supplement: Supplementary file 1 [file molecules-30-00156-s001.zip]

Archive with 1 entries (1 files):
- molecules-3262077-supplementary.pdf
